# Supplementary material for: Use of metabolomics for the chemotaxonomy of legume-associated Ascochyta and allied genera
Source: Sci Rep. 2016 Feb 5;6:20192. doi: 10.1038/srep20192 (PMC4742866; doi:10.1038/srep20192)
Supplement: Supplementary Dataset 1 [file srep20192-s2.xls]

## Sheet: Dataset1_21species
Compound	0.59_154.0506m/z	0.89_209.1285m/z	0.90_127.0396m/z	0.92_141.0549m/z	0.99_269.1369m/z	1.03_141.0544m/z	1.09_329.0896m/z	1.09_370.6532m/z	1.10_137.0961m/z	1.10_181.1223m/z	1.10_184.9895m/z	1.10_212.9845m/z	1.10_226.1203n	1.10_235.0414m/z	1.10_248.5877m/z	1.10_255.1068m/z	1.10_264.1127m/z	1.10_267.1202m/z	1.10_281.0466m/z	1.10_283.0851m/z	1.10_371.1544m/z	1.10_386.1770m/z	1.10_386.6792m/z	1.10_426.0664m/z	1.10_455.1553m/z	1.10_456.1101m/z	1.10_457.1150m/z	1.10_480.2015m/z	1.10_511.2496m/z	1.10_526.2084n	1.10_542.1775m/z	1.10_572.2145n	1.10_786.3118m/z	1.13_269.1362m/z	1.18_153.0552m/z	1.19_265.1050m/z	1.19_269.1366m/z	1.20_181.0497m/z	1.20_259.0583m/z	1.21_154.0637n	1.21_226.1214n	1.38_121.0292m/z	1.38_346.0505n	1.38_384.0053m/z	1.38_387.0131m/z	1.38_72.0080m/z	1.39_250.0035m/z	1.39_264.9678m/z	1.43_244.1320n
AP1	0	0	2.53544	31.0929	0	0	0	0	0	0	0	0	0	0	0	0	0	0	0	0	0	0	0	0	0	0	0	0	0	5.15147	0	0	0	0	0	0	0	0	0	0	0	0	0	0	0	0	0	0	0
AP4	0	0	2.31099	16.6086	0	9.20976	0	0	0	0	0	0	0	0	0	0	0	0	0	0	0	0	0	0	0	0	0	0	0	0	0	0	0	0	0	0	0	0	0	0	0	0	0	0	0	0	1.18211	0	0
AP5	0	0	1.89808	25.6926	0	7.79555	0	0	0	0	0	0	0	0	0	0	0	0	0	0	0	0	0	0	0	0	0	0	0	0	0	0	0	0	0	0	0	0	0	0	0	0	0	0	0	0	0	0	0
AR628	0	0	0	0	0	0	0	0	0	0	0	0	0	0	0	0	0	0	0	0	0	0	0	0	0	0	0	0	0	0	0	0	0	0	0	0	0	153.369	0	0	0	0	0	0	0	0	0	0	0
AR21	0	2.66688	0	0	0	72.6042	0	0	0	0	0	2.60941	5.99979	0	0	0	0	0	0	0	0	0	0	0	0	0	0	0	0	0	0	0	0	0	0	0	0	32.867	0	0	0	0	0	0	0	0	0	0	0
AR738	0	0	0	0	0	0	0	0	0	0	0	0	0	0	0	0	0	0	0	0	0	0	0	0	0	0	0	0	0	0	0	0	0	0	0	0	0	143.158	0	0	0	0	0	0	0	0	0	0	0
G10	0	3.80956	0	0	0	30.7594	0	0	0	0	0	0	0	0	0	0	0	0	0	0	0	0	0	0	0	0	0	0	0	0	0	0	0	0	2.06526	0	0	126.225	0	0	0.0805329	0	0	0	0	0	0	0	0
M310	0	0	0	0	0	83.9937	0	0	0	0	0	0	0	0	0	0	0	0	0	0	0	0	0	0	0	0	0	0	0	0	0	0	0	0	7.6248	0	0	151.019	0	0	0	0	0	0	0	0	0	0	0
AS1	12.3878	123.693	0	0	0	0	0	0	0	0	0	2.67115	2.32704	0	0	0	0	0	0	0	0	0	0	0	0	0	0	0	0	0	0	0	0	0	0	0	0	1.66806	0	0	0	0	0	0	0	0	1.20537	0	0
AS4	37.1128	120.914	0	0	0	0	0	0	0	0	0	0	0	0	0	0	0	0	0	0	0	0	0	0	0	0	0	0	0	0	0	0	0	0	0	0	0	0	17.2966	0	0	0	0	0	0	0	0	0	0
G11	0	68.2707	1.47616	0	0	0	0	0	0	0	0	0	0	0	0	0	0	0	0	0	0	0	0	0	0	0	0	0	0	0	0	0	0	0	0	0	0	0	63.3487	0	0	0	0	0	0	0	0	0	0
ID1A	0	4.84732	6.68906	0	0	0	0	0	0.0545251	0	0	0	5.38083	0	0	0	0	0	0	0	0	0	0	0	0	0	0	0	0	0	0	0	0	0	0	0	0	0	5.32378	0	0.12346	0	0	0	0	0	0.98308	0	0
ID3A	0	0	0	0	0	0	0	0	0.192655	0	0	0	4.42835	0	0	0	0	0	0	0	0	0	0	0	0	0	0	0	0	0	0	0	0	0	0	0	0	0	20.0867	3.38695	0	0	0	0	0	0	0	0	0
MP1	0	0	0	0	103.111	0	76.611	0	5.731	0	0	41.1951	28.0642	0	13.7881	0	0	570.958	0	65.6225	0	0	0	8.81321	0	0	0	75.9752	4.21181	8.27617	0	0	0	262.363	65.9005	70.256	143.896	0	0	220.982	510.834	0	0	0	0	0	0	0	397.39
MP2	2.7768	5.71902	0	0	297.611	0	20.2231	0	0	0	0	12.7767	4.22534	0	0	0	0	237.07	0	17.2166	0	0	0	0	0	0	0	17.273	0	0	0	0	0	444.942	107.163	98.7952	578.446	0	0	578.797	1020.37	0	0	0	0	0	0	0	175.187
MP19	0	5.113	0	0	0	0	7.88683	0	0	0	0	5.39798	0	0	0	0	0	189.059	0	0	0	0	0	0	0	0	0	10.4666	0	0	0	0	0	197.684	32.6693	32.1848	219.793	0	0	247.675	462.181	0	0	0	0	0	0	0	180.954
PMP1	0	0	0	0	30.8015	0	476.79	283.552	107.398	91.5578	87.1523	407.8	807.881	56.8907	94.6795	57.5311	116.634	3633.53	205.136	474.784	113.608	296.265	93.3229	151.462	100.764	92.6094	681.266	172.022	263.364	492.418	631.289	737.834	74.8718	96.9267	10.2501	7.21079	76.1014	0	0	113.399	275.169	0	0	0	0	0	0	0	479.678
PMP4	0	0	0	0	0	0	321.031	111.575	75.0359	60.2021	69.8439	259.901	434.746	32.0398	82.498	16.8766	34.6115	2161.93	83.6099	263.131	39.0416	79.6351	22.7143	105.851	42.6117	35.6621	285.991	180.541	169.371	155.86	309.075	276.801	0	47.3259	0	0	20.0253	0	0	19.7442	85.5403	0	0	0	0	0	0	0	338.648
PMP3	0	0	0	0	82.3426	0	538.488	443.215	238.461	258.807	129.027	514.513	1508.75	88.9417	128.229	153.211	263.048	6773.53	305.015	705.094	145.616	770.371	271.483	194.753	227.204	197.625	1350.2	247.744	571.893	1106.47	1254.34	1307.46	302.311	191.493	36.4147	36.1679	98.556	0	7.43643	140.122	343.454	0	0	0	0	0	0	0	733.878
PK4	0	0	0	0	0	0	0	0	0	0	0	0	0	0	0	0	0	0	0	0	0	0	0	0	0	0	0	0	0	0	0	0	0	0	0	0	0	0	0	0	0	1047.31	976.58	413.073	421.904	130.268	420.889	995.847	0
ID4A	430.124	0	92.5608	110.024	0	14.538	1.55834	0	0	0	0	0	0	0	0	0	0	0	0	0	0	0	0	0	0	0	0	0	0	0	0	0	0	0	0	0	0	5.4743	79.8078	0	0	0	0	0	0	0	0	0	0
[truncated: 206 more columns]

## Sheet: Dataset2_40species
Compound	0.55_151.0391m/z	0.56_82.0146m/z	0.58_111.0184m/z	0.58_154.0483m/z	0.58_225.0494m/z	0.58_268.1049m/z	0.60_338.1577m/z	0.61_150.0515m/z	0.65_167.0351m/z	0.65_205.0670m/z	0.65_223.9962n	0.65_228.0832m/z	0.65_312.5719m/z	0.65_355.0995m/z	0.65_391.1212m/z	0.65_426.0227m/z	0.66_181.0110m/z	0.66_206.0299m/z	0.66_218.0997m/z	0.66_219.5448m/z	0.70_186.0135m/z	0.73_107.0465m/z	0.73_210.5583m/z	0.73_249.0053m/z	0.73_253.0355m/z	0.74_123.0451m/z	0.74_153.0552m/z	0.80_148.0899n	0.80_227.0556m/z	0.80_311.1231m/z	0.80_311.6246m/z	0.80_320.6173m/z	0.80_321.1183m/z	0.80_427.1437m/z	0.80_473.1487m/z	0.80_490.1386m/z	0.80_636.2022m/z	0.83_137.0563m/z	0.83_194.0816m/z	0.83_196.0935m/z	0.84_194.0422m/z	0.86_307.0801m/z	0.88_125.0212m/z	0.88_154.0467m/z	0.88_81.0316m/z	0.93_121.0289m/z	0.95_265.1016m/z	0.96_139.0402m/z	0.96_95.0503m/z
AP1	0	0	0	2.67963	54.7433	0	0	0	0	0	0	0.805879	0	0.788811	0	0	0	0	0	0	0	3.81114	13.4489	1.52432	24.2494	0	0	8.49585	0	0.44359	0	0	0	0	0	0	0	0	0	0	0	10.9307	2.25699	1.12216	4.88173	5.49932	5.0589	13.2607	7.05602
AP5	0	155.877	0	17.8049	57.328	2949.5	0	0	0	0.481453	0	0	0	0	0	0	0	0	0	0	0	0	0	7.73604	0	0	0	2.81653	0	0	0	0	0	0	0	0	0	0	0	0	0	0	10.0843	0.554816	2.39932	4.44502	0	6.94006	4.83858
AF1	0	0	0	121.539	153.088	0	0	0	0.580111	0	0	0	0	0	0	0	0	4.17132	0	0	0	0	0	0	18.3874	0	0	9.08759	0	0	0	0	0	0	0	0	0	0	0	0	0	0	0	17.6482	0	29.2141	0	0	0
AF8	0	0	0	17.2388	96.1875	0	0	0	0	3.90375	10.8404	0	0	0	0	0	0	0	0	0	0	52.9328	108.742	9.74859	229.12	0	0	25.8082	0	0	0	0	0	0	0	0	0	0	0	0	0	0	0	6.27965	0	0	0	0	0
AF4	0	0	0	8.31835	135.386	0	0	0	0	0	0	0	0	0	0	0	0	0	0	0	0	0	0	0	0	0	0	3.13074	0	0	0	0	0	0	0	0	0	0	0	0	0	78.2333	0	2.91102	0	27.3777	0	4.93181	0
AV1	0	0	0	4.42993	183.97	0	0	0	0	0	0	0	0	0	0	0	0	0	0	0	0	0	0	0	0	0	0	3.14686	3.06587	0	0	0	0	0	0	0	0	0	0	0	222.477	0	0	0	0	0	6.54275	0	0
AV8	0	0	0	1.66275	153.92	0	0	0	0	1.38925	0	0	0	0	0	0	0	0	0	0	0	0	0	0	3.97722	0	0	13.1489	0	0	0	0	0	0	0	0	0	5.91569	0	0	0	0	75.4687	5.72512	23.5175	0	8.23851	0	0
AV11	0	0	0	2.9721	156.385	0	0	0	0	0	0	0	0	0	0	0	0	0	0	0	0	0	0	0	0	0	0	8.74994	0	0	0	0	0	0	0	0	0.159734	0	0	0	0	0	17.7912	2.44764	0	11.7805	0	0	0
G2	0	0	0	85.7516	127.757	0	0	0	0	4.47013	0	5.21251	0	0	0	0	0	0	0	0	0	0	0	0	4.25842	0	0	7.76246	0	0	0	0	0	0	0	0	0	0	0	0	0	0	249.019	8.00611	110.089	0	0	0	0
G3	0	0	0	5.29306	90.5071	0	0	0	0	0	0	0	0	0	0	0	0	0	0	0	0	0	0	0	0.960792	0	0	10.047	0	0.140432	0	0	0	0	0	0	0	0	0	0	0	0	85.8854	7.53476	27.3438	6.6307	0	0	0
G4	0	0	0	0	135.712	55.9014	0	0	0	0	0	0	0	0	0	0	0	0	0	0	0	0	0	0	16.0613	0	0.0202669	0	0	0	0	0	0	0	0	0	0	0	0	0	0	0	93.0568	0.147978	37.3663	0	0	0	0
G8	0	0	0	2.30021	146.939	0	0	0	0	0	0	0	0	0	0	0	0	0	0	0	0	0	0	0	0	0	0	0	0	0	0	0	0	0	0	0	0	0	0	0	57.6402	0	0	0.015245	0	19.8091	0	0	0
G13	0	0	0	6.80906	135.15	0	0	0	0	0	0	12.9256	0	0	0	0	0	0	0	0	0	0	0	0	3.74321	0	0	0	0	0	0	0	0	0	0	0	0	3.14689	0	0	0	10.7377	0	0	4.60405	0	0	6.06858	3.95787
G16	0	0	0	8.01617	63.8469	0	11.0558	0	0	1.59961	0	0	0	0	0	0	0	0	0	0	0	0	0	0	0.443294	0	0	2.78683	0	0	0	0	0	0	0	0	0	0	0	0	0	62.0196	16.9942	17.3157	4.68547	12.7943	0	0	0
AL1	0	0	0	3.62349	63.7154	0	0	0	0	0.363613	0	0	0	0	0	0	0	0	407.283	0	0	0	3.94113	0	5.27298	0	0	7.02375	0	0	0	0	0	0	0	0	0	0	0	0	5.79442	96.0181	8.31696	0	4.15419	21.0685	0	0	0
AL2	0	0	0	10.9759	124.58	0	0	10.5312	0	0	0	33.33	0	0	0	0	0	0	23.4528	0	0	0	0	0	3.73963	0	0	56.3822	0	0	0	0	0	0	0	0	0	0	0	0	0	0	5.28372	0.00141732	0	35.5425	0	0	0
AL3	0	0	0	19.879	64.2016	0	0	0	0	0	0	0	0	0	0	0	0	0	0	0	0	0	0	0	0	0	0	0	0	0	0	0	0	0	0	0	0	0	0	0	0	0	5.66669	0.77605	0	6.06942	0	0	0
AL6	40.5299	0	0	629.605	119.673	0	0	0	3.29411	0	0	0	0	0	0	0	0	0	0	0	0	0	0	0	0	3.31719	10.6168	0	0	0	0	0	0	0	0	0	0	0	0	0	0	176.968	95.0323	2.22956	35.9132	10.7982	0	0	0
AL11	0	0	0	0	0	0	0	0	0	0.606783	0	0	0	0	0	0	0	0	0	0	0	0	10.1338	0	9.96995	0	10.297	0	0	0	0	0	0	0	0	0	0	0	0	0	0	218.411	6.54387	0	5.25515	0	0	0	0
ER1415	0	0	0	13.8019	0	0	0	0	0	0	0	0	0	0.694329	0	0	0	0	0	0	0	10.3727	22.3337	0	89.3892	0	0	0	0	0	0	0	0	0	0	0	0	0	0	0	0	37.255	0	240.749	0	0	0	0	0
ER1813	0	0	0	0	0	0	0	0	0	1.49385	0	0	0	0	0	0	0	0	0	0	0	0	0	0	7.43218	0	0	0	0	0	0	0	0	0	0	0	0	0	0	0	0	135.749	0	137.993	0	0	0	0	0
ER1478	0	0	0	14.9176	7.03468	0	0	0	0	0.170631	0	0	0	0	0	0	0	0	0	0	0	0	60.8521	0	72.6553	0	0	0	0	0	0	0	0	0	0	0	0	0	0	0	0	728.052	0	423.099	0	0	0	0	0
ID1	0	0	0	0	0	0	0	0	0	1.57667	0	0	0	0	0	0	0	0	0	0	0	0	0	329.789	0	283.331	599.395	0	0	0	0	0	0	0	0	0	0	484.406	987.322	234.764	0	0	44.2742	0	0	0	0	0	0
ID3	0	0	0	251.686	0	0	0	0	0	2.17264	0	0	0	0	0	0	0	0	0	0	0	0	0	82.8412	0	86.5137	195.706	0	0	0	0	0	0	0	0	0	0	413.542	877.412	200.948	0	0	0	0	0	0	0	0	0
G11	0	0	0	0	0	0	0	0	0	1.18721	0	0	0	0	0	0	0	0	0	0	0	0	0	57.3765	0	54.5396	119.068	0	0	0	0	0	0	0	0	0	0	271.064	431.037	82.7929	0	0	0	0	0	0	0	0	0
AS1	0	0	0	114.71	0	0	0	0	0	0	0	0	0	0	0	0	0	0	0	0	0	0	0	0	0	0	0	0	0	0	0	0	0	0	0	0	0	0	0	0	0	0	0	0	0	0	0	0	0
AS4	0	0	0	73.0807	0	0	0	0	0	0	0	0	0	0	0	0	0	0	0	0	0	0	0	0	0	0	0	0	0	0	0	0	0	0	0	0	0	0	0	0	0	0	0	0	0	0	0	0	0
AR628	0	0	825.198	241.11	3236.18	0	0	31.7092	6163.49	538.447	2649.51	2647.99	1198.55	1062.23	1738.71	1810.62	777.697	1824.6	0	2599.24	0	0	58.0379	154.158	199.349	88.0071	0.224037	0	129.719	0	0	0	0	0	0	0	0	0	0	0	0	0	0	0	0	0	0.808041	0	0
AR21	0	0	299.364	28.4427	1017.92	0	0	0	0	0	0	0	0	0.891242	0	0	0	0	0	0	0	0	0	11.4615	0	0	0	80.302	25.959	0	0	0	0	0	0	0	0	14.8969	0	0	0	0	0	2.36753	0	46.7133	0	28.8108	0
ALS1	29.3788	0	0	235.645	0	0	0	0	0	0	0	0	0	0	0	0	0	0	0	0	0	0	0	7.18279	0	0	106.905	0	1047.44	0	0	0	0	0	0	0	0	0	0	0	0	0	0	0	0	0	0	83.866	58.0182
ALS2	0	0	0	128.03	0	0	0	0	0	0	0	0	0	0	0	0	0	0	43.704	0	0	0	0	0	0	0	63.1266	0	715.949	0	0	0	0	0	0	0	0	0	0	0	0	0	0	0	0	0	0	3678.35	2231.65
MP2	0	0	0	61.1923	194.595	0	9.63904	0	0	0	0	4.19773	0	0	0	0	0	0	0	0	0	0	0	0	0	0	0	32.1376	0	0	0	0	0	0	0	0	0	6.27032	0	0	0	0	0	1.95665	0	115.885	26.6552	0	0
MP19	0	0	0	0	0	0	0	0	0	0	0	0	0	0	0	0	0	0	0	0	0	0	0	0	0	0	60.977	0	0	0	0	0	0	0	0	0	0	0	0	0	0	0	8.81571	0	0	0	436.954	0	0
PMP1	0	0	0	26.6048	0	0	120.635	0	0	0.065806	0	0	0	0	0	0	0	0	0	0	0	0	0	0	0	0	56.325	0	0	0	0	0	0	0	0	0	0	10.8165	9.79406	0	0	0	0	0.797799	0	0	335.63	0	0
PMP3	0	0	0	0	0	0	0	0	0	0.661743	0	0	0	0	0	0	0	0	0	0	0	0	0	0	0	0	0	0	0	0	0	0	0	0	0	0	0	0	0	0	0	0	0	0	0	0	0	0	0
PMP4	0	0	0	23.5935	0	0	635.712	0	0	0	0	0	0	0	0	0	0	0	0	0	0	0	0	126.429	0	283.91	597.55	0	0	0	0	0	0	0	0	0	0	75.4901	109.6	0	0	0	0	0	0	0	490.487	0	0
PK4	0	0	0	13.9546	159.925	0	0	5.66659	0.0328295	0	0	0	0	0	0	0	0	0	0	0	0	0	0	21.6305	12.2685	0	0	52.7845	0	0	0	0	0	0	0	0	0	0	0	0	0	0	0	1.48841	0	57.8387	0	0	0
ID4	20.7432	0	0	933.396	0	0	0	0	0	0	0	0	0	0	0	0	0	0	0	0	0	0	0	158.886	0	208.198	475.877	0	0	0	0	0	0	0	0	0	0	0	28.2996	0	0	0	52.2496	0	0	0	0	0	0
PH	0	0	0	589.347	146.72	0	0	0	0	0.902065	0	0	0	0.449571	0	0	0	0	0	0	0	0	0	12.3266	0	0	0	49.3866	0	0	0	0	0	0	0	0	0.0181297	0	0	0	0	0	0	4.3521	0	59.5016	6.44407	0	0
DE	0	0	0	12.5014	103.733	0	0	0	0	0	0	45.0012	0	0	0	0	0	0	0	0	0	10.3424	0	7.97724	34.3385	0	0	3726.44	0	2285.99	884.703	2587.55	1051.57	2502.38	2740.6	3439.97	1769.63	5.46123	0	0	0	0	0	0.292475	0	32.4978	0	0	0
[truncated: 206 more columns]
